# Supplementary material for: Demethylzeylasteral inhibits glioma growth by regulating the miR-30e-5p/MYBL2 axis
Source: Cell Death Dis. 2018 Oct 10;9(10):1035. doi: 10.1038/s41419-018-1086-8 (PMC6180101; doi:10.1038/s41419-018-1086-8)
Supplement: Supplementary file 10 — Relationships between MYBL2 mRNA levels and genes related to the cell cycle and DNA replication in human glioma patients [file 41419_2018_1086_MOESM10_ESM.xlsx]

## Sheet: Sheet1
	Correlation with MYBL2 mRNA
	Factor	r Value	p Value
	MCM2	0.783	5.4e-60
	MCM3	0.664	1.8e-37
	MCM4	0.672	1.3e-38
	MCM5	0.55	6.2e-24
	MCM6	0.665	1.2e-37
	MCM7	0.596	9.4e-29
	ORC1	0.633	3.7e-33
	ORC6	0.657	1.6e-36
	CDC45L	0.753	4.1e-53
	PCNA	0.66	7.8e-37
	CDT1	0.643	1.8e-34
	CDC6	0.715	8e-46
	CDK2	0.659	8.9e-37
	CDK4	0.444	3.5e-15
	CDK6	0.443	4.5e-15
	CCNA1	0.244	3.1e-05
	CCNA2	0.781	1.8e-59
	CCNB1	0.816	3.7e-69
	CCNB2	0.76	1.1e-54
	CCND1	0.097	0.1
	CCND2	0.229	9.6e-05
	CCND3	0.213	0.00031
	CCNE1	0.417	2.1e-13
	CCNE2	0.588	8.3e-28
	CDC25A	0.57	6.7e-26
	CDC25B	0.459	3.6e-16
	CDC25C	0.756	7.4e-54
	CDC20	0.764	1.1e-55
