# Supplementary material for: Demethylzeylasteral inhibits glioma growth by regulating the miR-30e-5p/MYBL2 axis
Source: Cell Death Dis. 2018 Oct 10;9(10):1035. doi: 10.1038/s41419-018-1086-8 (PMC6180101; doi:10.1038/s41419-018-1086-8)
Supplement: Supplementary file 11 — Primers used for real-time quantitative PCR analysis [file 41419_2018_1086_MOESM11_ESM.xlsx]

## Sheet: Sheet1
Supplementary Table 1. Primers used for real-time quantitive PCR analysis
Gene Name	Sequence (5'-3')
ORC1-qF	TGGATCGAAAACTGCACTACC
ORC1-qR	CTGGATGTGAATCTCGGTGGA
ORC6-qF	ACAAGGAGACATATCAGAGCTGT
ORC6-qR	AGTGGCCTGGATAAGTCAAGAT
PCNA-qF	CCTGCTGGGATATTAGCTCCA
PCNA-qR	CAGCGGTAGGTGTCGAAGC
CDC6-qF	CCAGGCACAGGCTACAATCAG
CDC6-qR	AACAGGTTACGGTTTGGACATT
CDT1-qF	CGGTGGACGAGGTTTCCAG
CDT1-qR	CTGCCGGGGTGGATTTCTT
MCM2-qF	ATGGCGGAATCATCGGAATCC
MCM2-qR	GGTGAGGGCATCAGTACGC
MCM3-qF	TCAGAGAGATTACCTGGACTTCC
MCM3-qR	TCAGCCGGTATTGGTTGTCAC
MCM4-qF	GACGTAGAGGCGAGGATTCC
MCM4-qR	GCTGGGAGTGCCGTATGTC
CDC45-qF	TTCGTGTCCGATTTCCGCAAA
CDC45-qR	TGGAACCAGCGTATATTGCAC
CDK1-qF	AAACTACAGGTCAAGTGGTAGCC
CDK1-qR	TCCTGCATAAGCACATCCTGA
CDK2-qF	CCAGGAGTTACTTCTATGCCTGA
CDK2-qR	TTCATCCAGGGGAGGTACAAC
CDK4-qF	ATGGCTACCTCTCGATATGAGC
CDK4-qR	CATTGGGGACTCTCACACTCT
CDK6-qF	GCTGACCAGCAGTACGAATG
CDK6-qR	GCACACATCAAACAACCTGACC
CCNA1-qF	ACATGGATGAACTAGAGCAGGG
CCNA1-qR	GAGTGTGCCGGTGTCTACTT
CCNA2-qF	CGCTGGCGGTACTGAAGTC
CCNA2-qR	GAGGAACGGTGACATGCTCAT
CCNB1-qF	AATAAGGCGAAGATCAACATGGC
CCNB1-qR	TTTGTTACCAATGTCCCCAAGAG
CCND1-qF	GCTGCGAAGTGGAAACCATC
CCND1-qR	CCTCCTTCTGCACACATTTGAA
CCNE1-qF	AAGGAGCGGGACACCATGA
CCNE1-qR	ACGGTCACGTTTGCCTTCC
MYBL2-qF	CTTGAGCGAGTCCAAAGACTG
MYBL2-qR	AGTTGGTCAGAAGACTTCCCT
GAPDH-qF	GGAGCGAGATCCCTCCAAAAT
GAPDH-qR	GGCTGTTGTCATACTTCTCATGG
